# Supplementary material for: A zero-dose synthetic baseline for the personalized analysis of [18F]FDG-PET: Application in Alzheimer’s disease
Source: Front Neurosci. 2022 Nov 24;16:1053783. doi: 10.3389/fnins.2022.1053783 (PMC9749397; doi:10.3389/fnins.2022.1053783)
Supplement: Supplementary file 2 [file Data_Sheet_2.CSV]

subject_id	scan_pair	image_id_pet	image_id_mri	split
002_S_0413	1	241481	242896	train
002_S_0413	2	384690	373133	train
002_S_0685	1	323920	326600	train
002_S_0685	2	187808	291874	train
002_S_1261	1	363629	362927	train
002_S_1280	1	364376	362929	train
002_S_1280	2	234130	234659	train
002_S_4213	1	391504	392164	train
002_S_4213	2	259149	255410	train
002_S_4262	1	264143	261069	train
002_S_4262	2	398966	399888	train
002_S_4270	1	267791	261074	train
002_S_4270	2	398974	399901	train
003_S_0907	1	365785	392353	train
003_S_0907	2	225704	291887	train
003_S_0981	1	217266	291893	train
003_S_0981	2	365793	432182	train
003_S_4119	1	257133	254756	train
003_S_4119	2	384698	388308	train
003_S_4288	1	272172	263743	train
003_S_4288	2	404769	408389	train
003_S_4350	1	404639	431684	train
003_S_4441	1	414834	412945	train
003_S_4441	2	282314	277673	train
003_S_4555	1	295179	291889	train
003_S_4644	1	307675	300940	train
003_S_4872	1	340975	322305	train
003_S_4900	1	334512	326606	train
005_S_0223	1	26331	66501	train
005_S_0223	2	26258	32858	train
005_S_0223	3	45131	74575	train
005_S_0553	1	196760	217665	train
005_S_0602	1	351563	369196	train
005_S_0610	1	113680	122642	train
005_S_0610	2	347767	349722	train
005_S_0610	3	209902	291918	train
005_S_0610	4	66882	74584	train
005_S_0610	5	39306	71322	train
005_S_0610	6	152828	162059	train
006_S_0484	1	26340	65568	train
006_S_0484	2	44229	64775	train
006_S_0498	1	26344	55940	train
006_S_0498	2	44938	55932	train
006_S_0498	3	75577	82107	train
006_S_0498	4	123466	124028	train
006_S_0731	1	44258	64577	train
006_S_0731	2	72697	78729	train
006_S_0731	3	26379	90850	train
006_S_0731	4	118431	124033	train
006_S_4150	1	394153	398261	train
006_S_4150	2	255470	250657	train
006_S_4357	1	414431	412263	train
006_S_4449	1	282611	280570	train
006_S_4485	1	417960	418846	train
006_S_4485	2	289823	283929	train
007_S_1206	1	287169	326626	train
007_S_1206	2	411263	412265	train
007_S_4387	1	401103	430888	train
007_S_4387	2	274783	272696	train
007_S_4488	1	287177	282675	train
007_S_4516	1	415361	415580	train
007_S_4516	2	288957	285469	train
007_S_4620	1	300311	296298	train
007_S_4620	2	422966	424967	train
009_S_0842	1	347779	349247	train
009_S_0842	2	78148	121584	train
009_S_0842	3	207885	727837	train
009_S_0842	4	50630	75285	train
009_S_0862	1	50634	75402	train
009_S_0862	2	78152	121602	train
009_S_0862	3	27131	121229	train
009_S_0862	4	129023	437409	train
009_S_4337	1	269774	267745	train
009_S_4388	1	423409	413089	train
009_S_4612	1	422822	439313	train
009_S_4612	2	298491	295885	train
010_S_0419	1	181173	326481	train
010_S_0419	2	247731	274693	train
010_S_0419	3	389331	394801	train
010_S_4345	1	417316	418848	train
011_S_0005	1	117930	123987	train
011_S_0005	2	72715	200382	train
011_S_0005	3	26871	32243	train
011_S_0005	4	26863	31887	train
011_S_0005	5	26859	31908	train
011_S_0021	1	26943	31948	train
011_S_0021	2	338516	340931	train
011_S_0021	3	82430	200402	train
011_S_0021	4	196548	222738	train
011_S_0021	5	28839	31972	train
011_S_0021	6	26978	32344	train
011_S_0021	7	123889	128520	train
011_S_0023	1	128814	162113	train
011_S_0023	2	353253	353875	train
011_S_0023	3	83239	200418	train
011_S_0023	4	209638	300271	train
011_S_0023	5	30492	65895	train
011_S_0023	6	26956	31986	train
011_S_0023	7	26984	32411	train
011_S_0023	8	164008	300273	train
011_S_4075	1	378814	377751	train
011_S_4075	2	241706	241383	train
011_S_4222	1	390774	392127	train
011_S_4222	2	259648	258685	train
012_S_4026	1	243856	241356	train
012_S_4026	2	378328	727679	train
012_S_4643	1	301586	300513	train
012_S_4643	2	421664	423876	train
013_S_0502	1	82940	87215	train
013_S_0502	2	43032	75293	train
013_S_0502	3	174926	162142	train
013_S_0502	4	117785	123619	train
013_S_0575	1	46288	69548	train
013_S_4579	1	324436	315356	train
013_S_4580	1	422830	443314	train
013_S_4616	1	324360	300289	train
013_S_4616	2	422834	443078	train
014_S_0519	1	192982	334486	train
014_S_0519	2	372012	377072	train
014_S_0520	1	372016	377074	train
014_S_0520	2	192986	334483	train
014_S_0548	1	190163	201533	train
014_S_4080	1	252761	260267	train
014_S_4093	1	247747	296283	train
014_S_4401	1	275678	270064	train
014_S_4576	1	296025	290964	train
016_S_0359	1	206602	293688	train
016_S_4638	1	310040	306755	train
016_S_4688	1	317217	312730	train
018_S_0043	1	92745	436805	train
018_S_0043	2	135332	139018	train
018_S_0055	1	383853	394776	train
018_S_4313	1	321651	326548	train
018_S_4349	1	319759	321259	train
018_S_4399	1	410149	408336	train
018_S_4399	2	323291	337521	train
018_S_4400	1	420674	412941	train
019_S_4367	1	273385	272652	train
019_S_4367	2	403548	416007	train
019_S_4835	1	317945	321305	train
021_S_0159	1	235816	275421	train
021_S_0647	1	116629	123855	train
021_S_0647	2	69259	71464	train
021_S_0647	3	40190	68468	train
021_S_0984	1	209658	300275	train
021_S_0984	2	356072	369969	train
021_S_4335	1	271949	267760	train
021_S_4421	1	280943	274516	train
021_S_4558	1	296509	312842	train
022_S_0014	1	127191	129234	train
022_S_0014	2	28899	64656	train
022_S_0014	3	85790	87016	train
022_S_0014	4	28903	59377	train
022_S_0066	1	85185	85936	train
022_S_0066	2	140748	148821	train
022_S_0066	3	28915	59425	train
022_S_0066	4	36035	96112	train
022_S_0096	1	94697	96250	train
022_S_0096	2	28919	76624	train
022_S_0096	3	37926	59468	train
022_S_0096	4	216107	293729	train
022_S_0096	5	138813	139035	train
022_S_0130	1	94701	94416	train
022_S_0130	2	234134	293733	train
022_S_0130	3	378173	377158	train
022_S_0130	4	28930	59526	train
022_S_0130	5	44559	62704	train
022_S_0130	6	28927	64665	train
022_S_4173	1	261899	376828	train
022_S_4173	2	396015	412286	train
022_S_4291	1	416380	415837	train
022_S_4320	1	403596	408347	train
023_S_0058	1	229782	294770	train
023_S_0058	2	403556	408379	train
023_S_0061	1	358500	363041	train
023_S_0061	2	217279	294781	train
023_S_1190	1	415377	432141	train
023_S_4020	1	376546	377161	train
023_S_4164	1	403784	404304	train
023_S_4448	1	415103	415838	train
023_S_4448	2	285971	281430	train
024_S_0985	1	125415	125180	train
024_S_0985	2	30496	62712	train
024_S_0985	3	159533	171883	train
024_S_0985	4	55418	64701	train
024_S_0985	5	81172	81407	train
024_S_0985	6	341539	377479	train
024_S_1063	1	199874	294833	train
024_S_1063	2	127210	129296	train
024_S_1063	3	159744	165300	train
024_S_1063	4	30500	63389	train
024_S_1063	5	83264	83400	train
024_S_1063	6	55666	63399	train
024_S_4084	1	384418	388245	train
024_S_4158	1	254403	254754	train
024_S_4158	2	389665	391090	train
027_S_0120	1	90164	98788	train
027_S_0120	2	223758	294839	train
027_S_0120	3	29007	34334	train
027_S_0120	4	168115	204753	train
027_S_0120	5	29003	34125	train
027_S_0120	6	363637	410918	train
027_S_0120	7	42611	47020	train
027_S_0120	8	137372	139055	train
029_S_0845	1	122511	124469	train
029_S_0845	2	206539	728506	train
029_S_0845	3	57692	64869	train
029_S_0845	4	77212	78905	train
029_S_0845	5	159616	162416	train
029_S_0845	6	57688	60699	train
029_S_4279	1	282452	394750	train
029_S_4290	1	398836	399906	train
029_S_4385	1	312970	312696	train
029_S_4585	1	312978	321481	train
031_S_0618	1	313493	370059	train
031_S_0618	2	49566	91698	train
031_S_0618	3	62831	72189	train
031_S_0618	4	191842	728497	train
031_S_0618	5	148460	275428	train
031_S_4021	1	373850	371729	train
031_S_4021	2	240250	232863	train
031_S_4032	1	373862	373108	train
031_S_4032	2	240259	235656	train
031_S_4218	1	260463	258660	train
031_S_4218	2	394502	398316	train
031_S_4474	1	289524	281435	train
031_S_4496	1	294307	283922	train
031_S_4496	2	417592	430891	train
032_S_0479	1	260475	370172	train
032_S_0677	1	396952	432188	train
032_S_0677	2	261903	295857	train
032_S_4277	1	270620	263730	train
032_S_4348	1	274763	267782	train
032_S_4386	1	413041	418777	train
032_S_4429	1	413049	416036	train
032_S_4921	1	341167	335413	train
033_S_0734	1	189832	370644	train
033_S_0734	2	41408	54741	train
033_S_0734	3	323472	370656	train
033_S_0734	4	67293	74007	train
033_S_0734	5	152526	163120	train
033_S_0734	6	116177	121397	train
033_S_0741	1	27567	42452	train
033_S_0741	2	323476	370676	train
033_S_0741	3	42640	94779	train
033_S_0741	4	189836	300959	train
033_S_0741	5	70293	74025	train
033_S_0741	6	116383	123044	train
033_S_0741	7	153182	162489	train
033_S_0920	1	342838	377484	train
033_S_0920	2	199416	218356	train
033_S_0923	1	199427	218374	train
033_S_0923	2	338528	400488	train
033_S_1016	1	206366	218764	train
033_S_1016	2	345755	349730	train
033_S_1098	1	350076	370720	train
033_S_4176	1	256943	254808	train
033_S_4176	2	390466	391095	train
033_S_4177	1	256951	254810	train
033_S_4505	1	415381	417075	train
033_S_4505	2	285979	283946	train
033_S_4508	1	287185	285123	train
035_S_0048	1	87411	89628	train
035_S_0048	2	27633	83505	train
035_S_0048	3	37934	68771	train
035_S_0048	4	144968	151339	train
035_S_0048	5	27699	45185	train
035_S_4082	1	381285	389150	train
035_S_4082	2	248348	296309	train
035_S_4464	1	286710	281846	train
036_S_0576	1	27752	36905	train
036_S_0576	2	34058	68515	train
036_S_0576	3	111758	124770	train
036_S_0576	4	57697	71524	train
036_S_0672	1	208636	295914	train
036_S_0672	2	153777	163843	train
036_S_0672	3	38980	65638	train
036_S_0672	4	115226	123094	train
036_S_0672	5	27764	36940	train
036_S_0813	1	197229	217772	train
036_S_0813	2	121256	124269	train
036_S_0813	3	76418	79910	train
036_S_0813	4	49426	65084	train
036_S_0813	5	27796	36981	train
036_S_0813	6	158288	162541	train
036_S_1023	1	35449	65101	train
036_S_4389	1	302387	306715	train
036_S_4389	2	411267	420284	train
036_S_4491	1	415385	417078	train
036_S_4491	2	286482	283933	train
036_S_4878	1	324227	322303	train
037_S_4028	1	378522	411353	train
037_S_4028	2	242635	229327	train
037_S_4071	1	383026	415582	train
037_S_4410	1	278422	274519	train
037_S_4410	2	404773	418780	train
041_S_1002	1	164034	172085	train
041_S_1002	2	56416	71617	train
041_S_1002	3	85802	87267	train
041_S_4014	1	245556	250633	train
041_S_4014	2	375774	377017	train
041_S_4037	1	239561	238645	train
041_S_4037	2	375516	377019	train
041_S_4041	1	375520	373219	train
041_S_4200	1	261808	260244	train
041_S_4200	2	393481	398332	train
057_S_0779	1	43075	72280	train
057_S_0779	2	27843	80626	train
057_S_0779	3	73874	80214	train
057_S_0779	4	154760	166941	train
057_S_0818	1	47693	72290	train
057_S_0818	2	27847	121432	train
057_S_0818	3	76834	80223	train
057_S_0818	4	158139	166950	train
057_S_0934	1	78526	80240	train
057_S_0934	2	27852	34736	train
057_S_0934	3	159549	162803	train
057_S_0934	4	266100	296591	train
057_S_0934	5	52731	62962	train
057_S_0934	6	128830	125128	train
067_S_0257	1	387995	388032	train
068_S_4174	1	257499	254775	train
072_S_0315	1	371523	371620	train
072_S_0315	2	234400	274528	train
072_S_4103	1	389356	389154	train
072_S_4391	1	280726	277672	train
072_S_4391	2	413558	599512	train
073_S_0089	1	196772	217928	train
073_S_0089	2	341361	342494	train
073_S_0311	1	143095	135274	train
073_S_0311	2	253183	258700	train
073_S_0311	3	392268	393658	train
073_S_0311	4	44585	121453	train
073_S_0312	1	45768	72483	train
073_S_0312	2	70048	72491	train
073_S_4382	1	272518	267773	train
073_S_4382	2	401860	404322	train
073_S_4552	1	429691	431628	train
073_S_4559	1	417648	421265	train
073_S_4559	2	293368	288879	train
082_S_4208	1	255938	255418	train
082_S_4224	1	260483	258691	train
082_S_4339	1	268130	267750	train
082_S_4428	1	282948	274515	train
094_S_0526	1	55293	80710	train
094_S_0526	2	40199	64348	train
094_S_0526	3	27913	63465	train
094_S_4234	1	399571	398107	train
094_S_4459	1	290403	846204	train
094_S_4649	1	315217	305480	train
098_S_0171	1	240039	297007	train
098_S_0172	1	226607	297038	train
098_S_4003	1	375009	374705	train
098_S_4003	2	228867	225425	train
098_S_4018	1	375013	374707	train
098_S_4275	1	408117	422852	train
100_S_0047	1	209720	297043	train
100_S_1286	1	225976	275409	train
100_S_4469	1	423513	423834	train
109_S_0967	1	30093	55041	train
109_S_0967	2	128989	147518	train
109_S_0967	3	60772	72533	train
109_S_0967	4	87337	121101	train
109_S_1013	1	60776	82371	train
109_S_4499	1	423165	431629	train
114_S_0166	1	241938	297045	train
114_S_0173	1	29054	96318	train
114_S_0173	2	29050	88458	train
114_S_0173	3	138836	149643	train
114_S_0173	4	91375	94617	train
114_S_0173	5	415694	431766	train
114_S_0173	6	290407	299304	train
114_S_0173	7	43081	94891	train
114_S_0416	1	403891	408382	train
116_S_0360	1	27256	59789	train
116_S_0648	1	154026	172329	train
116_S_0648	2	42683	59660	train
116_S_0648	3	62801	72815	train
116_S_0648	4	28187	59667	train
116_S_0648	5	115366	123290	train
116_S_1232	1	361506	411288	train
116_S_1232	2	223037	297282	train
116_S_4010	1	233329	228524	train
116_S_4043	1	240267	236974	train
116_S_4043	2	378344	411363	train
116_S_4092	1	246722	242879	train
116_S_4453	1	412882	413084	train
116_S_4453	2	286319	281425	train
116_S_4483	1	415389	415848	train
123_S_0106	1	361996	398181	train
123_S_0113	1	376340	379050	train
123_S_0113	2	225984	277558	train
123_S_4362	1	273905	270053	train
126_S_0506	1	28195	38851	train
127_S_0259	1	368484	414578	train
127_S_4198	1	395416	412308	train
127_S_4604	1	418039	421273	train
127_S_4604	2	303323	291900	train
127_S_4645	1	303331	296528	train
127_S_4645	2	420627	432199	train
127_S_4843	1	325153	322918	train
128_S_0229	1	197191	414374	train
128_S_0230	1	281631	297606	train
128_S_0230	2	102819	102425	train
128_S_0230	3	412353	431489	train
128_S_0230	4	57588	68754	train
128_S_0230	5	57576	68851	train
128_S_0272	1	192994	280593	train
128_S_0272	2	57340	68936	train
128_S_0272	3	105873	105492	train
128_S_0272	4	57328	69223	train
128_S_0500	1	108665	108536	train
128_S_0500	2	62103	70815	train
128_S_0500	3	62099	68962	train
128_S_0500	4	73803	70822	train
128_S_0522	1	58715	68984	train
128_S_0522	2	108999	108564	train
128_S_0522	3	58711	68993	train
128_S_0522	4	76555	69663	train
128_S_0545	1	196157	299366	train
128_S_0863	1	83424	89912	train
128_S_0863	2	63667	98877	train
128_S_0863	3	63663	79037	train
128_S_4599	1	420450	421278	train
128_S_4607	1	315415	322924	train
129_S_0778	1	120089	123373	train
129_S_0778	2	77268	81965	train
129_S_0778	3	41534	102526	train
129_S_0778	4	155320	162630	train
129_S_0778	5	337082	339148	train
129_S_4369	1	399814	402036	train
129_S_4369	2	270636	267780	train
129_S_4371	1	270640	270041	train
129_S_4371	2	399818	402038	train
129_S_4396	1	401872	403760	train
129_S_4396	2	272181	270065	train
130_S_0232	1	173408	204392	train
130_S_0232	2	225794	297914	train
130_S_0886	1	266584	728499	train
130_S_4343	1	281635	267762	train
130_S_4343	2	401337	399896	train
130_S_4352	1	278290	270019	train
130_S_4352	2	401345	402042	train
131_S_0123	1	135436	136248	train
131_S_0123	2	106513	106569	train
131_S_0123	3	42697	70878	train
131_S_0123	4	365873	372037	train
131_S_0123	5	166149	204894	train
131_S_0123	6	28689	63786	train
131_S_0123	7	28984	47963	train
131_S_0319	1	28697	47981	train
131_S_0319	2	28693	47990	train
135_S_4566	1	297518	290941	train
135_S_4566	2	420635	421282	train
135_S_4598	1	300327	291885	train
135_S_4598	2	421700	423874	train
137_S_0283	1	54942	67024	train
137_S_0283	2	29573	67276	train
137_S_0283	3	103411	103482	train
137_S_0283	4	142548	160574	train
137_S_0301	1	28741	45882	train
137_S_0301	2	54946	89090	train
137_S_0301	3	233920	274554	train
137_S_0301	4	104920	105943	train
137_S_0301	5	368839	377196	train
137_S_0301	6	142552	160581	train
137_S_0301	7	29581	45895	train
137_S_0459	1	143343	151375	train
137_S_0459	2	30101	42993	train
137_S_0459	3	104960	105950	train
137_S_0459	4	28753	46630	train
137_S_0459	5	55317	89097	train
137_S_0686	1	116633	123972	train
137_S_0686	2	42701	66437	train
137_S_0686	3	72599	74551	train
137_S_0686	4	152076	162715	train
137_S_4466	1	417608	418796	train
137_S_4520	1	293674	296355	train
137_S_4520	2	418624	421286	train
137_S_4587	1	427825	766474	train
137_S_4587	2	303387	300253	train
141_S_0767	1	229532	297909	train
141_S_0767	2	328114	368976	train
153_S_4125	1	249526	248631	train
153_S_4139	1	254847	250661	train
153_S_4151	1	254851	254778	train
153_S_4151	2	391922	398399	train
153_S_4372	1	401767	416107	train
168_S_6051	1	918916	882727	train
941_S_1194	1	70060	75143	train
941_S_1194	2	99166	103733	train
941_S_1194	3	168809	204826	train
941_S_1194	4	136522	137273	train
941_S_1195	1	364409	362902	train
941_S_1195	2	224373	225433	train
941_S_1195	3	168822	204836	train
941_S_1195	4	43085	63861	train
941_S_1195	5	137401	142485	train
941_S_1202	1	168826	204845	train
941_S_1202	2	136526	137300	train
941_S_1202	3	99170	105439	train
941_S_1202	4	246342	242893	train
941_S_1202	5	70741	75152	train
941_S_1202	6	41559	63871	train
941_S_1203	1	169797	204854	train
941_S_1203	2	137676	142504	train
941_S_1203	3	42736	63881	train
941_S_4100	1	403815	398409	train
941_S_4255	1	268138	277044	train
941_S_4255	2	399255	414586	train
941_S_4292	1	398654	412392	train
941_S_4365	1	422990	431719	train
002_S_0295	1	240524	241350	val
003_S_4081	1	391484	395048	val
003_S_4081	2	250197	244938	val
011_S_0008	1	26896	32252	val
011_S_0008	2	26888	32294	val
011_S_0016	1	75592	200392	val
011_S_0016	2	26936	32312	val
011_S_0016	3	26973	31935	val
011_S_0016	4	122493	124733	val
011_S_0016	5	26932	31925	val
011_S_4120	1	383002	398146	val
011_S_4120	2	250318	248612	val
012_S_1133	1	166677	288894	val
012_S_4545	1	418827	420258	val
012_S_4545	2	296594	291050	val
016_S_4121	1	385856	388404	val
016_S_4121	2	251236	248638	val
021_S_0337	1	239545	275426	val
022_S_4196	1	396023	788061	val
023_S_0031	1	335895	363038	val
023_S_0031	2	207686	294743	val
027_S_0074	1	164026	172004	val
027_S_0074	2	215056	217721	val
027_S_0074	3	37225	47073	val
027_S_0074	4	28995	34107	val
027_S_0074	5	134084	137248	val
027_S_0074	6	353370	410806	val
027_S_0074	7	87341	88383	val
029_S_0866	1	122515	125013	val
029_S_0866	2	159620	163051	val
029_S_0866	3	58415	60712	val
029_S_0866	4	82442	82276	val
037_S_4308	1	289799	286641	val
041_S_0262	1	103884	103700	val
041_S_0262	2	53333	87606	val
041_S_0262	3	35365	83110	val
041_S_0262	4	142037	160216	val
041_S_0898	1	55289	62926	val
041_S_0898	2	159545	162794	val
041_S_0898	3	130090	134895	val
041_S_4060	1	379225	379960	val
041_S_4060	2	241485	241343	val
041_S_4427	1	280722	431804	val
041_S_4427	2	413981	431806	val
053_S_4578	1	297103	291936	val
070_S_4856	1	323295	322550	val
070_S_5040	1	355444	351377	val
073_S_0386	1	117789	123915	val
073_S_0386	2	146531	160028	val
073_S_0386	3	178342	204143	val
073_S_0386	4	37989	67722	val
073_S_0386	5	66372	72501	val
073_S_4155	1	253194	248679	val
073_S_4393	1	401868	403753	val
082_S_4090	1	242650	241401	val
094_S_0489	1	27908	47029	val
094_S_0489	2	30504	64338	val
094_S_4503	1	294331	288885	val
094_S_4560	1	300131	293722	val
094_S_4560	2	423881	423861	val
100_S_0069	1	413061	414371	val
116_S_0657	1	44893	59747	val
116_S_0657	2	118144	123304	val
116_S_0657	3	155679	162898	val
116_S_0657	4	196129	297275	val
127_S_0260	1	235204	728500	val
127_S_0260	2	371651	411002	val
127_S_4148	1	384874	388815	val
127_S_4148	2	253202	250659	val
129_S_4422	1	405594	408344	val
130_S_0969	1	401329	444087	val
135_S_4446	1	412504	412943	val
136_S_0186	1	238698	297871	val
136_S_4269	1	401880	403741	val
137_S_0972	1	161815	166996	val
137_S_0972	2	57165	66263	val
137_S_0972	3	130098	130119	val
137_S_0972	4	85207	103630	val
137_S_0972	5	37113	45937	val
137_S_0972	6	208941	297874	val
137_S_0972	7	353041	357732	val
137_S_4482	1	289807	285903	val
137_S_4482	2	417616	431811	val
141_S_0717	1	337483	369098	val
941_S_1197	1	71231	79117	val
941_S_1197	2	41555	66464	val
941_S_1197	3	108550	108338	val
941_S_1197	4	137110	142495	val
